# Supplementary material for: Emergence of Carbapenem-Resistant Uropathogenic Escherichia coli (ST405 and ST167) Strains Carrying blaCTX-M-15, blaNDM-5 and Diverse Virulence Factors in Hospitalized Patients
Source: Pathogens. 2024 Nov 5;13(11):964. doi: 10.3390/pathogens13110964 (PMC11597634; doi:10.3390/pathogens13110964)
Supplement: Supplementary file 1 [file pathogens-13-00964-s001.zip]

Archive with 1 entries (1 files):
- pathogens-3194500-supplementary.pdf
